# Supplementary material for: Intensity-Based Camera Setup for Refractometric and Biomolecular Sensing with a Photonic Crystal Microfluidic Chip
Source: Biosensors (Basel). 2023 Jun 27;13(7):687. doi: 10.3390/bios13070687 (PMC10377058; doi:10.3390/bios13070687)
Supplement: Supplementary file 1 [file biosensors-13-00687-s001.zip]

Archive with 7 entries (7 files):
- S1_Refractometric_Measurement_PCS_with_MF.mp4
- S2_Biosensing_AntiGST_PCS_with_MF.mp4
- S3_Biosensing_Streptavidin_PCS_with_wide_MF.mp4
- S4_constituents_of_blood_in_microfluidic.AVI
- S5_autonmous_blood_flow_in_microfluidics.mp4
- S6_Biosensing_IgG_PCS_with_MF.mp4
- S7_Biosensing_IgG_PCS_with_Whole_Chamber.mp4
